# Supplementary material for: 2-(1,3-Dioxoisoindolin-2-yl)propanoic acid
Source: Acta Crystallogr Sect E Struct Rep Online. 2009 Oct 10;65(Pt 11):o2678. doi: 10.1107/S1600536809040434 (PMC2970965; doi:10.1107/S1600536809040434)
Supplement: Supplementary file 1 [file e-65-o2678-sup1.cif]

##############################################################################
###                                                                        ###
###        Electronic paper (Acta Crystallographica Section E)             ###
###                                                                        ###
##############################################################################
#                                                                            #
# This CIF contains the data in a paper accepted for publication in Acta     #
# Crystallographica Section E. It conforms to the requirements of Notes      #
# for Authors for Section E, and has been peer reviewed under the auspices   #
# of the IUCr Commission on Journals.                                        #
#                                                                            #
# Full details of the Crystallographic Information File format               #
# are given in the paper "The Crystallographic Information File (CIF):       #
# a New Standard Archive File for Crystallography" by S. R. Hall, F. H.      #
# Allen and I. D. Brown [Acta Cryst. (1991), A47, 655-685].                  #
#                                                                            #
# The current version of the core CIF dictionary is obtainable from          #
# ftp://ftp.iucr.org/pub/cif_core.dic. The current version number is 2.4.    #
#                                                                            #
# Software is freely available for graphical display of the structure(s) in  #
# this CIF.  For information consult the CIF home page http://www.iucr.org/  #
# cif/home.html                                                              #
#                                                                            #
# This file may be used for bona fide research purposes within the           #
# scientific community so long as proper attribution is given to the journal # 
# article from which it was obtained.                                        #
#                                                                            #
##############################################################################
                                             
data_global
_audit_creation_method     ?
_journal_date_recd_electronic     2009-09-27
_journal_date_accepted     2009-10-04
_journal_name_full     'Acta Crystallographica, Section E'
_journal_year     2009
_journal_volume     65
_journal_issue     11
_journal_page_first     o2678
_journal_page_last     o2678
_journal_paper_category     QO
_journal_coeditor_code     SI2209
_publ_contact_author
;
Muhammad Nawaz Tahir
University of Sargodha
Department of Physics
Sargodha
Pakistan
;
_publ_contact_author_email     'dmntahir_uos@yahoo.com'
_publ_contact_author_fax     '0092 48 32 22 121'
_publ_contact_author_phone     '0092 48 92 30 914'
_publ_section_title
;
2-(1,3-Dioxoisoindolin-2-yl)propanoic acid
;
loop_
    _publ_author_name
    _publ_author_address
    'Raza, Abdul Rauf'
;
Department of Chemistry
University of Sargodha
Sargodha
Pakistan
;
    'Aisha Saddiqa'
;
Department of Chemistry
University of Sargodha
Sargodha
Pakistan
;
    'Tahir, M. Nawaz'
;
Department of Physics
University of Sargodha
Sargodha
Pakistan
;
    'Danish, Muhammad'
;
Department of Chemistry
University of Sargodha
Sargodha
Pakistan
;
    'Talat Majeed'
;
Department of Chemistry
University of Sargodha
Sargodha
Pakistan
;
data_I
_audit_creation_method     SHELXL-97
_chemical_name_systematic
;
2-(1,3-Dioxoisoindolin-2-yl)propanoic acid
;
_chemical_name_common     ?
_chemical_formula_moiety     'C11 H9 N O4'
_chemical_formula_sum     'C11 H9 N O4'
_chemical_formula_iupac     'C11 H9 N O4'
_chemical_formula_weight     219.19
_symmetry_cell_setting     monoclinic
_symmetry_space_group_name_H-M     'P 21'
_symmetry_space_group_name_Hall     'P 2yb'
loop_
    _symmetry_equiv_pos_site_id
    _symmetry_equiv_pos_as_xyz
    1 x,y,z
    2 -x,1/2+y,-z
_cell_length_a     9.3056(8)
_cell_length_b     5.9768(4)
_cell_length_c     9.7583(8)
_cell_angle_alpha     90
_cell_angle_beta     110.988(3)
_cell_angle_gamma     90
_cell_volume     506.73(7)
_cell_formula_units_Z     2
_cell_measurement_reflns_used     2319
_cell_measurement_theta_min     2.24
_cell_measurement_theta_max     28.31
_cell_measurement_temperature     296(2)
_exptl_crystal_description     prism
_exptl_crystal_colour     Colorless
_exptl_crystal_size_max     0.30
_exptl_crystal_size_mid     0.25
_exptl_crystal_size_min     0.23
_exptl_crystal_density_diffrn     1.437
_exptl_crystal_density_meas     ?
_exptl_crystal_density_method     'not measured'
_exptl_crystal_F_000     228
_exptl_absorpt_coefficient_mu     0.111
_exptl_absorpt_correction_type     multi-scan
_exptl_absorpt_process_details     '(SADABS; Bruker, 2005)'
_exptl_absorpt_correction_T_min     0.968
_exptl_absorpt_correction_T_max     0.974
_exptl_special_details
;
;
_diffrn_ambient_temperature     296(2)
_diffrn_radiation_type     MoK\a
_diffrn_radiation_wavelength     0.71073
_diffrn_radiation_source     'fine-focus sealed tube'
_diffrn_radiation_monochromator     graphite
_diffrn_measurement_device_type     'Bruker Kappa APEXII CCD'
_diffrn_measurement_method     \w
_diffrn_detector_area_resol_mean     7.40
_diffrn_reflns_number     5705
_diffrn_reflns_av_R_equivalents     0.0233
_diffrn_reflns_av_sigmaI/netI     0.0167
_diffrn_reflns_theta_min     2.24
_diffrn_reflns_theta_max     28.31
_diffrn_reflns_theta_full     28.31
_diffrn_measured_fraction_theta_max     0.999
_diffrn_measured_fraction_theta_full     0.999
_diffrn_reflns_limit_h_min     -12
_diffrn_reflns_limit_h_max     12
_diffrn_reflns_limit_k_min     -7
_diffrn_reflns_limit_k_max     7
_diffrn_reflns_limit_l_min     -12
_diffrn_reflns_limit_l_max     13
_diffrn_standards_number     0
_diffrn_standards_interval_count     ?
_diffrn_standards_interval_time     ?
_diffrn_standards_decay_%     ?
_refine_special_details
;
Refinement of <i>F</i>^2^ against ALL reflections. The weighted <i>R</i>-factor
<i>wR</i> and goodness of fit <i>S</i> are based on <i>F</i>^2^, conventional
<i>R</i>-factors <i>R</i> are based on <i>F</i>, with <i>F</i> set to zero for
negative <i>F</i>^2^. The threshold expression of <i>F</i>^2^ >
\s(<i>F</i>^2^) is used only for calculating <i>R</i>-factors(gt) <i>etc</i>.
and is not relevant to the choice of reflections for refinement.
<i>R</i>-factors based on <i>F</i>^2^ are statistically about twice as large
as those based on <i>F</i>, and <i>R</i>- factors based on ALL data will be
even larger.
;
_reflns_number_total     1381
_reflns_number_gt     1302
_reflns_threshold_expression     I>2\s(I)
_refine_ls_structure_factor_coef     Fsqd
_refine_ls_matrix_type     full
_refine_ls_R_factor_all     0.0328
_refine_ls_R_factor_gt     0.0303
_refine_ls_wR_factor_gt     0.0793
_refine_ls_wR_factor_ref     0.0819
_refine_ls_goodness_of_fit_ref     1.059
_refine_ls_restrained_S_all     1.058
_refine_ls_number_reflns     1381
_refine_ls_number_parameters     153
_refine_ls_number_restraints     1
_refine_ls_hydrogen_treatment     mixed
_refine_ls_weighting_scheme     calc
_refine_ls_weighting_details
         'calc w=1/[\s^2^(Fo^2^)+(0.0443P)^2^+0.0584P] where P=(Fo^2^+2Fc^2^)/3'
_atom_sites_solution_hydrogens     geom
_atom_sites_solution_primary     direct
_atom_sites_solution_secondary     difmap
_refine_ls_shift/su_max     0.000
_refine_ls_shift/su_mean     0.000
_refine_diff_density_max     0.155
_refine_diff_density_min     -0.128
_refine_ls_extinction_method     'SHELXL97 (Sheldrick, 2008)'
_refine_ls_extinction_coef     0.132(13)
loop_
    _atom_type_symbol
    _atom_type_description
    _atom_type_scat_dispersion_real
    _atom_type_scat_dispersion_imag
    _atom_type_scat_source
    'C' 'C' 0.0033 0.0016
                         'International Tables Vol C Tables 4.2.6.8 and 6.1.1.4'
    'H' 'H' 0.0000 0.0000
                         'International Tables Vol C Tables 4.2.6.8 and 6.1.1.4'
    'N' 'N' 0.0061 0.0033
                         'International Tables Vol C Tables 4.2.6.8 and 6.1.1.4'
    'O' 'O' 0.0106 0.0060
                         'International Tables Vol C Tables 4.2.6.8 and 6.1.1.4'
_computing_data_collection     'APEX2 (Bruker, 2007)'
_computing_cell_refinement     'SAINT (Bruker, 2007)'
_computing_data_reduction     'SAINT (Bruker, 2007)'
_computing_structure_solution     'SHELXS97 (Sheldrick, 2008)'
_computing_structure_refinement     'SHELXL97 (Sheldrick, 2008)'
_computing_molecular_graphics
                  'ORTEP-3 for Windows (Farrugia, 1997) and PLATON (Spek, 2009)'
_computing_publication_material
;
WinGX (Farrugia, 1999) and PLATON (Spek, 2009)
;
loop_
    _atom_site_type_symbol
    _atom_site_label
    _atom_site_fract_x
    _atom_site_fract_y
    _atom_site_fract_z
    _atom_site_U_iso_or_equiv
    _atom_site_thermal_displace_type
    _atom_site_calc_flag
    _atom_site_refinement_flags
    _atom_site_occupancy
    O O1 0.34281(15) 1.0490(3) 0.31137(15) 0.0551(4) Uani . . 1.000
    O O2 -0.00322(14) 0.5031(3) 0.09136(15) 0.0520(4) Uani . . 1.000
    O O3 0.41497(15) 0.5761(3) 0.42520(15) 0.0550(5) Uani . . 1.000
    O O4 0.57532(16) 0.5164(5) 0.30695(19) 0.0817(7) Uani . . 1.000
    N N1 0.19830(14) 0.7462(3) 0.19714(14) 0.0358(4) Uani . . 1.000
    C C1 0.22202(19) 0.9473(3) 0.27082(17) 0.0382(4) Uani . . 1.000
    C C2 0.07493(19) 1.0033(3) 0.28948(17) 0.0402(5) Uani . . 1.000
    C C3 0.0385(3) 1.1806(4) 0.3606(2) 0.0562(6) Uani . . 1.000
    C C4 -0.1092(3) 1.1832(5) 0.3656(2) 0.0690(8) Uani . . 1.000
    C C5 -0.2125(3) 1.0146(6) 0.3031(2) 0.0684(9) Uani . . 1.000
    C C6 -0.1755(2) 0.8353(5) 0.2313(2) 0.0539(6) Uani . . 1.000
    C C7 -0.02955(19) 0.8354(3) 0.22485(16) 0.0392(4) Uani . . 1.000
    C C8 0.04667(17) 0.6700(3) 0.16030(16) 0.0361(4) Uani . . 1.000
    C C9 0.31769(19) 0.6226(4) 0.1658(2) 0.0432(5) Uani . . 1.000
    C C10 0.45173(19) 0.5679(4) 0.3068(2) 0.0470(5) Uani . . 1.000
    C C11 0.3710(3) 0.7438(6) 0.0556(2) 0.0642(8) Uani . . 1.000
    H H3 0.10903 1.29359 0.40332 0.0674 Uiso . . 1.000
    H H3A 0.490(4) 0.564(6) 0.497(4) 0.0660 Uiso . . 1.000
    H H4 -0.13859 1.30102 0.41199 0.0828 Uiso . . 1.000
    H H5 -0.30990 1.02072 0.30905 0.0820 Uiso . . 1.000
    H H6 -0.24537 0.72111 0.18964 0.0647 Uiso . . 1.000
    H H9 0.273(2) 0.482(5) 0.125(2) 0.0518 Uiso . . 1.000
    H H11A 0.28411 0.77266 -0.03225 0.0962 Uiso . . 1.000
    H H11B 0.44407 0.65239 0.03244 0.0962 Uiso . . 1.000
    H H11C 0.41850 0.88289 0.09692 0.0962 Uiso . . 1.000
loop_
    _atom_site_aniso_label
    _atom_site_aniso_U_11
    _atom_site_aniso_U_22
    _atom_site_aniso_U_33
    _atom_site_aniso_U_12
    _atom_site_aniso_U_13
    _atom_site_aniso_U_23
    O1 0.0464(7) 0.0507(8) 0.0545(7) -0.0167(7) 0.0015(5) -0.0070(7)
    O2 0.0474(7) 0.0484(8) 0.0563(7) -0.0153(6) 0.0139(6) -0.0153(7)
    O3 0.0409(6) 0.0693(10) 0.0459(7) 0.0152(7) 0.0046(5) 0.0073(7)
    O4 0.0412(7) 0.1193(17) 0.0869(11) 0.0252(10) 0.0257(8) 0.0306(13)
    N1 0.0288(6) 0.0363(7) 0.0363(6) 0.0000(5) 0.0042(5) -0.0024(6)
    C1 0.0385(8) 0.0368(8) 0.0310(7) -0.0025(7) 0.0024(6) -0.0004(6)
    C2 0.0470(9) 0.0382(9) 0.0311(7) 0.0044(7) 0.0088(6) 0.0021(7)
    C3 0.0773(13) 0.0452(11) 0.0407(8) 0.0125(10) 0.0147(9) -0.0034(8)
    C4 0.0893(16) 0.0758(17) 0.0461(10) 0.0356(15) 0.0293(10) 0.0019(11)
    C5 0.0612(12) 0.098(2) 0.0532(11) 0.0276(14) 0.0292(10) 0.0102(13)
    C6 0.0444(9) 0.0727(14) 0.0478(9) 0.0048(10) 0.0203(8) 0.0056(10)
    C7 0.0382(7) 0.0451(9) 0.0314(7) 0.0023(7) 0.0089(6) 0.0036(7)
    C8 0.0327(7) 0.0384(8) 0.0325(7) -0.0032(7) 0.0060(5) 0.0005(6)
    C9 0.0346(8) 0.0473(10) 0.0444(8) 0.0009(8) 0.0102(6) -0.0067(8)
    C10 0.0338(7) 0.0475(10) 0.0566(10) 0.0031(8) 0.0126(7) 0.0069(9)
    C11 0.0556(11) 0.0928(18) 0.0468(10) 0.0056(13) 0.0217(8) 0.0027(12)
_geom_special_details
;
Bond distances, angles <i>etc</i>. have been calculated using the rounded
fractional coordinates. All su's are estimated from the variances of the
(full) variance-covariance matrix. The cell e.s.d.'s are taken into account in
the estimation of distances, angles and torsion angles
;
loop_
    _geom_bond_atom_site_label_1
    _geom_bond_atom_site_label_2
    _geom_bond_site_symmetry_1
    _geom_bond_site_symmetry_2
    _geom_bond_distance
    _geom_bond_publ_flag
    O1 C1 . . 1.213(2) no
    O2 C8 . . 1.200(2) no
    O3 C10 . . 1.318(2) no
    O4 C10 . . 1.190(3) no
    O3 H3A . . 0.80(4) no
    N1 C8 . . 1.402(2) no
    N1 C9 . . 1.455(3) no
    N1 C1 . . 1.377(2) no
    C1 C2 . . 1.482(3) no
    C2 C3 . . 1.374(3) no
    C2 C7 . . 1.382(2) no
    C3 C4 . . 1.393(4) no
    C4 C5 . . 1.375(4) no
    C5 C6 . . 1.390(4) no
    C6 C7 . . 1.382(3) no
    C7 C8 . . 1.482(2) no
    C9 C10 . . 1.525(3) no
    C9 C11 . . 1.520(3) no
    C3 H3 . . 0.9300 no
    C4 H4 . . 0.9300 no
    C5 H5 . . 0.9300 no
    C6 H6 . . 0.9300 no
    C9 H9 . . 0.96(3) no
    C11 H11A . . 0.9600 no
    C11 H11B . . 0.9600 no
    C11 H11C . . 0.9600 no
loop_
    _geom_contact_atom_site_label_1
    _geom_contact_atom_site_label_2
    _geom_contact_distance
    _geom_contact_site_symmetry_1
    _geom_contact_site_symmetry_2
    _geom_contact_publ_flag
    O1 O3 3.023(2) . . no
    O1 C10 3.055(3) . . no
    O1 C10 3.268(3) . 1_565 no
    O1 C11 3.177(3) . . no
    O1 O3 2.750(2) . 2_656 no
    O2 C7 3.361(2) . 2_545 no
    O2 N1 3.149(2) . 2_545 no
    O2 C3 3.168(3) . 1_545 no
    O2 C8 3.074(2) . 2_545 no
    O2 C1 3.405(2) . 2_545 no
    O3 N1 2.615(2) . . no
    O3 O1 3.023(2) . . no
    O3 C1 2.912(2) . . no
    O3 O1 2.750(2) . 2_646 no
    O4 C6 3.283(3) . 1_655 no
    O1 H3A 1.96(4) . 2_656 no
    O1 H11C 2.6300 . . no
    O2 H11A 2.8300 . 2_545 no
    O2 H9 2.48(2) . . no
    O4 H4 2.8000 . 1_645 no
    O4 H6 2.6400 . 1_655 no
    O4 H11B 2.6400 . . no
    N1 O3 2.615(2) . . no
    N1 O2 3.149(2) . 2_555 no
    C1 O3 2.912(2) . . no
    C1 O2 3.405(2) . 2_555 no
    C3 C8 3.534(3) . 1_565 no
    C3 O2 3.168(3) . 1_565 no
    C5 C11 3.551(3) . 2_555 no
    C6 O4 3.283(3) . 1_455 no
    C7 O2 3.361(2) . 2_555 no
    C8 O2 3.074(2) . 2_555 no
    C8 C3 3.534(3) . 1_545 no
    C10 O1 3.055(3) . . no
    C10 O1 3.268(3) . 1_545 no
    C11 C5 3.551(3) . 2_545 no
    C11 O1 3.177(3) . . no
    C1 H3A 2.91(4) . 2_656 no
    C1 H11C 2.9300 . . no
    C2 H4 3.0100 . 2_546 no
    C3 H4 3.0800 . 2_546 no
    C5 H3 2.9800 . 2_546 no
    C5 H11A 2.9200 . 2_555 no
    H3 C5 2.9800 . 2_556 no
    H3A O1 1.96(4) . 2_646 no
    H3A C1 2.91(4) . 2_646 no
    H4 O4 2.8000 . 1_465 no
    H4 C2 3.0100 . 2_556 no
    H4 C3 3.0800 . 2_556 no
    H6 O4 2.6400 . 1_455 no
    H9 O2 2.48(2) . . no
    H11A O2 2.8300 . 2_555 no
    H11A C5 2.9200 . 2_545 no
    H11B O4 2.6400 . . no
    H11C O1 2.6300 . . no
    H11C C1 2.9300 . . no
loop_
    _geom_angle_atom_site_label_1
    _geom_angle_atom_site_label_2
    _geom_angle_atom_site_label_3
    _geom_angle_site_symmetry_1
    _geom_angle_site_symmetry_2
    _geom_angle_site_symmetry_3
    _geom_angle
    _geom_angle_publ_flag
    C10 O3 H3A . . . 110(3) no
    C1 N1 C9 . . . 124.14(15) no
    C8 N1 C9 . . . 123.75(16) no
    C1 N1 C8 . . . 112.08(15) no
    O1 C1 C2 . . . 129.45(17) no
    N1 C1 C2 . . . 106.19(15) no
    O1 C1 N1 . . . 124.35(17) no
    C1 C2 C3 . . . 129.93(19) no
    C3 C2 C7 . . . 122.00(19) no
    C1 C2 C7 . . . 108.03(15) no
    C2 C3 C4 . . . 116.8(2) no
    C3 C4 C5 . . . 121.2(3) no
    C4 C5 C6 . . . 121.9(3) no
    C5 C6 C7 . . . 116.6(2) no
    C2 C7 C6 . . . 121.44(18) no
    C2 C7 C8 . . . 108.22(16) no
    C6 C7 C8 . . . 130.30(18) no
    O2 C8 N1 . . . 124.46(16) no
    O2 C8 C7 . . . 130.15(16) no
    N1 C8 C7 . . . 105.39(14) no
    N1 C9 C11 . . . 112.0(2) no
    C10 C9 C11 . . . 111.83(17) no
    N1 C9 C10 . . . 111.01(15) no
    O3 C10 C9 . . . 113.43(16) no
    O4 C10 C9 . . . 122.29(18) no
    O3 C10 O4 . . . 124.24(19) no
    C2 C3 H3 . . . 122.00 no
    C4 C3 H3 . . . 122.00 no
    C3 C4 H4 . . . 119.00 no
    C5 C4 H4 . . . 119.00 no
    C4 C5 H5 . . . 119.00 no
    C6 C5 H5 . . . 119.00 no
    C5 C6 H6 . . . 122.00 no
    C7 C6 H6 . . . 122.00 no
    N1 C9 H9 . . . 106.4(13) no
    C10 C9 H9 . . . 106.2(13) no
    C11 C9 H9 . . . 109.1(12) no
    C9 C11 H11A . . . 109.00 no
    C9 C11 H11B . . . 109.00 no
    C9 C11 H11C . . . 109.00 no
    H11A C11 H11B . . . 109.00 no
    H11A C11 H11C . . . 109.00 no
    H11B C11 H11C . . . 109.00 no
loop_
    _geom_torsion_atom_site_label_1
    _geom_torsion_atom_site_label_2
    _geom_torsion_atom_site_label_3
    _geom_torsion_atom_site_label_4
    _geom_torsion_site_symmetry_1
    _geom_torsion_site_symmetry_2
    _geom_torsion_site_symmetry_3
    _geom_torsion_site_symmetry_4
    _geom_torsion
    _geom_torsion_publ_flag
    C8 N1 C1 O1 . . . . -178.37(16) no
    C8 N1 C1 C2 . . . . 2.54(18) no
    C9 N1 C1 O1 . . . . 3.8(3) no
    C9 N1 C1 C2 . . . . -175.31(15) no
    C1 N1 C8 O2 . . . . 177.22(16) no
    C1 N1 C8 C7 . . . . -3.24(18) no
    C9 N1 C8 O2 . . . . -4.9(3) no
    C9 N1 C8 C7 . . . . 174.62(15) no
    C1 N1 C9 C10 . . . . 57.8(2) no
    C1 N1 C9 C11 . . . . -67.9(2) no
    C8 N1 C9 C10 . . . . -119.78(18) no
    C8 N1 C9 C11 . . . . 114.5(2) no
    O1 C1 C2 C3 . . . . -2.0(3) no
    O1 C1 C2 C7 . . . . -179.76(18) no
    N1 C1 C2 C3 . . . . 177.02(18) no
    N1 C1 C2 C7 . . . . -0.73(18) no
    C1 C2 C3 C4 . . . . -177.09(18) no
    C7 C2 C3 C4 . . . . 0.4(3) no
    C1 C2 C7 C6 . . . . 176.60(16) no
    C1 C2 C7 C8 . . . . -1.21(18) no
    C3 C2 C7 C6 . . . . -1.4(3) no
    C3 C2 C7 C8 . . . . -179.17(16) no
    C2 C3 C4 C5 . . . . 0.5(3) no
    C3 C4 C5 C6 . . . . -0.5(4) no
    C4 C5 C6 C7 . . . . -0.4(3) no
    C5 C6 C7 C2 . . . . 1.3(3) no
    C5 C6 C7 C8 . . . . 178.61(18) no
    C2 C7 C8 O2 . . . . -177.83(18) no
    C2 C7 C8 N1 . . . . 2.66(17) no
    C6 C7 C8 O2 . . . . 4.6(3) no
    C6 C7 C8 N1 . . . . -174.88(18) no
    N1 C9 C10 O3 . . . . 20.4(3) no
    N1 C9 C10 O4 . . . . -161.9(3) no
    C11 C9 C10 O3 . . . . 146.2(2) no
    C11 C9 C10 O4 . . . . -36.0(4) no
loop_
    _geom_hbond_atom_site_label_D
    _geom_hbond_atom_site_label_H
    _geom_hbond_atom_site_label_A
    _geom_hbond_site_symmetry_A
    _geom_hbond_distance_DH
    _geom_hbond_distance_HA
    _geom_hbond_distance_DA
    _geom_hbond_angle_DHA
    _geom_hbond_publ_flag
    O3 H3A O1 2_646 0.80(4) 1.96(4) 2.750(2) 172(4) yes
    C9 H9 O2 . 0.96(3) 2.48(2) 2.899(2) 106.6(17) yes
    C8 O2 Cg1 2_545 1.200(2) 3.0874(16) 4.0543(17) 138.28(12) yes
