# Supplementary material for: 2-(1,3-Dioxoisoindolin-2-yl)propanoic acid
Source: Acta Crystallogr Sect E Struct Rep Online. 2009 Oct 10;65(Pt 11):o2678. doi: 10.1107/S1600536809040434 (PMC2970965; doi:10.1107/S1600536809040434)
Supplement: Supplementary file 2 [file e-65-o2678-Isup2.hkl]

#
# h,k,l, Fc-squared, Fo-squared, sigma(Fo-squared) and status flag
#
data_I
_shelx_title ' AS414_0m in P2(1)'
_shelx_refln_list_code          4
_shelx_F_calc_maximum       66.42
_exptl_crystal_F_000       228.00
_reflns_d_resolution_high  0.7492
 
loop_
 _symmetry_equiv_pos_as_xyz
 'x, y, z'
 '-x, y+1/2, -z'
 
_cell_length_a     9.3056
_cell_length_b     5.9768
_cell_length_c     9.7583
_cell_angle_alpha  90.000
_cell_angle_beta  110.988
_cell_angle_gamma  90.000
 
_shelx_F_squared_multiplier     1.000
 
loop_
 _refln_index_h
 _refln_index_k
 _refln_index_l
 _refln_F_squared_calc
 _refln_F_squared_meas
 _refln_F_squared_sigma
 _refln_observed_status
   1   0   0      330.61      337.19      6.29 o
   2   0   0      468.76      477.60      5.10 o
   3   0   0      323.23      347.10      3.72 o
   4   0   0        8.72        8.79      0.20 o
   5   0   0      640.18      662.76      8.69 o
   6   0   0        0.68        1.16      0.18 o
   7   0   0        1.75        1.68      0.43 o
   8   0   0       80.12       79.96      1.41 o
   9   0   0       26.70       28.36      0.65 o
  10   0   0        0.42        0.20      0.16 o
  11   0   0        1.47        1.50      0.26 o
   1   1   0      695.19      629.65      6.35 o
   2   1   0      108.90      107.74      0.83 o
   3   1   0       35.83       35.63      0.33 o
   4   1   0      150.03      158.35      1.42 o
   5   1   0        4.93        4.39      0.13 o
   6   1   0       15.57       15.16      0.26 o
   7   1   0       15.06       13.87      0.30 o
   8   1   0       33.38       34.10      0.50 o
   9   1   0       10.23        9.28      0.25 o
  10   1   0        0.05       -0.10      0.10 o
  11   1   0        4.45        4.28      0.30 o
   0   2   0     1571.52     1471.24     90.31 o
   1   2   0      627.87      611.89      5.62 o
   2   2   0      248.79      239.53      2.13 o
   3   2   0      215.45      235.39      1.98 o
   4   2   0       69.70       68.62      0.62 o
   5   2   0       38.97       37.58      0.42 o
   6   2   0       24.48       26.08      0.38 o
   7   2   0       22.13       23.96      0.38 o
   8   2   0       19.74       19.69      0.35 o
   9   2   0       38.23       38.19      0.62 o
  10   2   0        0.38        0.35      0.17 o
  11   2   0        3.21        4.07      0.35 o
   1   3   0      234.05      257.51      2.46 o
   2   3   0       27.11       30.99      0.33 o
   3   3   0      159.13      176.16      1.68 o
   4   3   0       75.35       78.60      0.79 o
   5   3   0       68.08       67.80      0.67 o
   6   3   0       43.21       39.28      0.49 o
   7   3   0       20.11       20.70      0.41 o
   8   3   0        0.54        1.10      0.12 o
   9   3   0        0.66        0.50      0.14 o
  10   3   0        4.12        4.32      0.34 o
   0   4   0      177.76      166.37      3.95 o
   1   4   0      170.84      166.34      1.84 o
   2   4   0        2.65        2.66      0.15 o
   3   4   0        1.08        0.95      0.06 o
   4   4   0       25.22       26.66      0.39 o
   5   4   0       49.68       47.14      0.78 o
   6   4   0        9.51        8.94      0.28 o
   7   4   0       27.70       27.58      0.56 o
   8   4   0        5.11        5.41      0.26 o
   9   4   0        2.46        2.61      0.38 o
  10   4   0        3.70        4.09      0.34 o
   1   5   0       13.33       13.32      0.33 o
   2   5   0       23.87       25.31      0.32 o
   3   5   0       24.69       23.23      0.42 o
   4   5   0       80.96       81.80      1.24 o
   5   5   0       13.92       13.84      0.35 o
   6   5   0       13.91       13.16      0.35 o
   7   5   0        0.51        0.38      0.14 o
   8   5   0        0.11        0.41      0.16 o
   9   5   0        2.53        3.55      0.31 o
   0   6   0       21.29       22.08      1.23 o
   1   6   0       89.45       86.23      3.43 o
   2   6   0       50.78       50.72      0.96 o
   3   6   0       21.76       20.93      0.40 o
   4   6   0        8.10        8.24      0.26 o
   5   6   0        0.37        0.19      0.12 o
   6   6   0        0.49        0.23      0.12 o
   7   6   0        0.43        0.67      0.18 o
   1   7   0        5.55        4.08      0.45 o
   2   7   0        0.86        1.35      0.50 o
   3   7   0        7.42        8.17      0.36 o
   4   7   0        2.04        2.49      0.30 o
   5   7   0        1.91        2.27      0.26 o
 -11   0   1        0.76        0.85      0.20 o
 -10   0   1        0.40        0.31      0.14 o
  -9   0   1        4.06        3.83      0.29 o
  -8   0   1       23.62       18.95      0.47 o
  -7   0   1       15.76       15.97      0.39 o
  -6   0   1      335.36      333.29      5.12 o
  -5   0   1       32.13       30.67      0.57 o
  -4   0   1      837.50      871.92     13.13 o
  -3   0   1      621.02      607.44      7.92 o
  -2   0   1      586.55      562.08      7.33 o
  -1   0   1     1774.78     1750.34     71.17 o
   0   0   1       51.88       51.94      1.16 o
   1   0   1       86.37       80.46      0.88 o
   2   0   1      115.09      117.45      1.29 o
   3   0   1      131.13      129.91      1.57 o
   4   0   1        4.35        4.94      0.21 o
   5   0   1        0.91        0.81      0.12 o
   6   0   1       23.48       20.56      0.46 o
   7   0   1       35.95       37.49      0.75 o
   8   0   1       96.85       97.55      1.69 o
   9   0   1        0.08        0.06      0.14 o
  10   0   1        0.31        0.36      0.17 o
  11   0   1        1.77        1.55      0.41 o
 -11   1   1        1.95        1.79      0.18 o
 -10   1   1        1.66        2.01      0.16 o
  -9   1   1        3.50        2.67      0.16 o
  -8   1   1       25.05       23.43      0.38 o
  -7   1   1      145.97      140.35      1.60 o
  -6   1   1       50.87       54.64      0.81 o
  -5   1   1      279.49      297.81      3.23 o
  -4   1   1       97.06       97.89      0.95 o
  -3   1   1       63.21       57.80      0.57 o
  -2   1   1      802.69      809.49      7.46 o
  -1   1   1     1256.99     1218.08     19.59 o
   0   1   1     1524.13     1477.46     16.25 o
   1   1   1      771.78      743.50      5.34 o
   2   1   1      954.68      909.28      6.39 o
   3   1   1       23.91       25.41      0.26 o
   4   1   1      317.01      327.80      2.89 o
   5   1   1       93.46      103.25      1.10 o
   6   1   1       63.30       63.50      0.79 o
   7   1   1      233.27      225.36      2.52 o
   8   1   1       37.44       35.91      0.54 o
   9   1   1        1.06        0.66      0.12 o
  10   1   1        0.03       -0.13      0.13 o
  11   1   1        0.31        0.24      0.24 o
 -11   2   1        1.99        2.47      0.30 o
 -10   2   1        0.33        0.41      0.15 o
  -9   2   1       12.03       10.23      0.28 o
  -8   2   1        5.04        5.00      0.19 o
  -7   2   1       74.94       70.71      0.87 o
  -6   2   1       21.32       19.77      0.33 o
  -5   2   1       49.57       46.00      0.62 o
  -4   2   1      531.94      571.36      5.28 o
  -3   2   1      266.38      285.68      2.68 o
  -2   2   1      278.49      293.05      2.93 o
  -1   2   1     1173.41     1107.82      9.38 o
   0   2   1      402.19      397.12      3.39 o
   1   2   1      436.93      440.24      3.23 o
   2   2   1       82.62       81.25      0.72 o
   3   2   1       52.86       56.58      0.49 o
   4   2   1       15.19       20.20      0.23 o
   5   2   1       36.70       35.57      0.41 o
   6   2   1       49.97       48.01      0.54 o
   7   2   1      162.65      159.02      1.70 o
   8   2   1       34.03       32.41      0.47 o
   9   2   1        2.76        2.62      0.19 o
  10   2   1        3.88        3.87      0.33 o
 -11   3   1        6.62        7.10      0.44 o
 -10   3   1        2.36        3.22      0.43 o
  -9   3   1        1.43        1.34      0.16 o
  -8   3   1       14.60       13.44      0.31 o
  -7   3   1      184.07      178.16      2.03 o
  -6   3   1       47.53       46.59      0.56 o
  -5   3   1       90.54       96.18      0.91 o
  -4   3   1       48.74       53.00      0.63 o
  -3   3   1       25.12       24.69      0.30 o
  -2   3   1      260.44      275.15      3.03 o
  -1   3   1       20.29       22.51      0.26 o
   0   3   1       19.04       18.51      0.22 o
   1   3   1      102.21      111.54      1.09 o
   2   3   1      273.88      281.92      2.38 o
   3   3   1       38.41       37.88      0.41 o
   4   3   1       69.14       65.04      0.73 o
   5   3   1       29.84       27.34      0.32 o
   6   3   1       69.73       68.44      0.79 o
   7   3   1       49.28       47.44      0.73 o
   8   3   1        2.28        2.28      0.18 o
   9   3   1        1.39        1.30      0.23 o
  10   3   1        0.73        0.92      0.33 o
 -10   4   1        2.19        2.56      0.33 o
  -9   4   1        1.17        1.34      0.21 o
  -8   4   1        8.12        8.78      0.30 o
  -7   4   1       12.55       13.01      0.35 o
  -6   4   1       95.54       90.99      1.64 o
  -5   4   1       49.65       47.01      0.77 o
  -4   4   1        5.43        5.34      0.11 o
  -3   4   1        7.75        7.59      0.16 o
  -2   4   1      223.93      235.56      2.58 o
  -1   4   1       61.59       61.59      0.74 o
   0   4   1       34.50       32.75      0.42 o
   1   4   1       82.62       84.93      0.85 o
   2   4   1       90.86       97.32      0.97 o
   3   4   1       12.40       13.75      0.18 o
   4   4   1       16.06       16.23      0.29 o
   5   4   1       48.11       48.24      0.81 o
   6   4   1       81.25       79.08      1.24 o
   7   4   1        7.45        7.19      0.27 o
   8   4   1       28.61       31.16      0.65 o
   9   4   1        0.86        0.98      0.23 o
  -9   5   1        1.86        1.58      0.22 o
  -8   5   1        4.19        4.93      0.28 o
  -7   5   1        3.34        3.93      0.27 o
  -6   5   1       12.23       11.29      0.32 o
  -5   5   1       48.95       49.37      0.82 o
  -4   5   1       14.59       14.08      0.31 o
  -3   5   1       35.18       32.57      0.47 o
  -2   5   1        3.85        4.29      0.10 o
  -1   5   1       10.86        9.77      0.17 o
   0   5   1       25.91       23.23      0.33 o
   1   5   1        3.58        2.98      0.09 o
   2   5   1        5.04        4.47      0.11 o
   3   5   1       77.88       73.28      1.12 o
   4   5   1        1.39        1.58      0.13 o
   5   5   1       16.97       17.15      0.43 o
   6   5   1       19.56       18.71      0.44 o
   7   5   1        6.32        6.76      0.28 o
   8   5   1        5.76        6.90      0.38 o
  -7   6   1        0.46        0.54      0.16 o
  -6   6   1        0.46        0.43      0.12 o
  -5   6   1        3.30        2.76      0.20 o
  -4   6   1       49.19       48.24      1.20 o
  -3   6   1       15.68       15.68      0.48 o
  -2   6   1       14.61       15.15      0.40 o
  -1   6   1       15.72       14.81      0.81 o
   0   6   1        6.15        4.72      0.48 o
   1   6   1       18.70       18.60      0.79 o
   2   6   1        3.86        3.82      0.18 o
   3   6   1       11.17       11.08      0.28 o
   4   6   1       12.42       12.57      0.32 o
   5   6   1        1.85        1.48      0.15 o
   6   6   1        0.06        0.29      0.13 o
   7   6   1        7.80        7.38      0.44 o
  -5   7   1        1.01        0.87      0.14 o
  -4   7   1        1.08        0.95      0.26 o
  -3   7   1        0.85        0.91      0.15 o
  -2   7   1        3.96        3.00      0.62 o
  -1   7   1        3.16        3.59      0.64 o
   0   7   1        1.06        0.86      0.56 o
   1   7   1        0.23        0.33      0.31 o
   2   7   1        5.54        4.50      0.67 o
   3   7   1        8.02        8.71      0.39 o
   4   7   1        4.51        4.52      0.23 o
   5   7   1        1.96        2.40      0.21 o
 -12   0   2        0.19       -0.20      0.20 o
 -11   0   2        5.14        6.07      0.33 o
 -10   0   2        4.11        4.03      0.24 o
  -9   0   2       41.40       39.05      0.84 o
  -8   0   2      103.41       94.31      1.60 o
  -7   0   2       41.54       39.20      0.74 o
  -6   0   2        2.20        2.55      0.27 o
  -5   0   2      126.21      145.60      2.28 o
  -4   0   2      110.33      115.73      2.21 o
  -3   0   2        9.79        9.17      0.17 o
  -2   0   2      564.70      540.64      7.05 o
  -1   0   2       26.79       26.19      0.38 o
   0   0   2     4411.35     4394.50     72.28 o
   1   0   2      801.15      805.36      8.58 o
   2   0   2       31.17       27.23      0.41 o
   3   0   2      211.56      214.45      2.88 o
   4   0   2       21.78       21.41      0.46 o
   5   0   2        1.82        3.55      0.59 o
   6   0   2        3.50        3.97      0.25 o
   7   0   2       37.68       38.67      0.79 o
   8   0   2       67.14       63.10      1.20 o
   9   0   2        0.43        0.72      0.19 o
  10   0   2        1.04        0.78      0.23 o
 -12   1   2        4.80        5.90      0.40 o
 -11   1   2        5.01        4.69      0.21 o
 -10   1   2        0.63        0.63      0.11 o
  -9   1   2       35.92       35.03      0.52 o
  -8   1   2       63.71       58.46      0.75 o
  -7   1   2       18.53       17.47      0.29 o
  -6   1   2      141.44      145.65      1.63 o
  -5   1   2       45.34       50.57      0.61 o
  -4   1   2      144.06      149.31      2.26 o
  -3   1   2       96.96       97.64      1.34 o
  -2   1   2      141.12      143.62      1.34 o
  -1   1   2     1276.74     1252.90     10.35 o
   0   1   2     2295.61     2281.89     16.13 o
   1   1   2     2319.98     2299.28     20.59 o
   2   1   2      396.48      389.10      2.99 o
   3   1   2     1000.53     1015.68      7.72 o
   4   1   2       45.11       47.44      0.55 o
   5   1   2       13.73       12.00      0.25 o
   6   1   2      152.77      142.45      1.64 o
   7   1   2      125.42      118.20      1.41 o
   8   1   2        2.08        2.69      0.20 o
   9   1   2        1.76        1.86      0.15 o
  10   1   2        1.49        1.45      0.23 o
 -11   2   2        0.80        0.91      0.22 o
 -10   2   2       14.60       14.64      0.40 o
  -9   2   2       14.99       14.14      0.29 o
  -8   2   2       15.55       15.88      0.31 o
  -7   2   2       18.08       16.74      0.33 o
  -6   2   2       10.44        9.65      0.19 o
  -5   2   2       94.58       97.07      0.95 o
  -4   2   2      134.20      139.94      1.60 o
  -3   2   2      253.19      251.63      2.96 o
  -2   2   2      202.34      200.74      2.15 o
  -1   2   2      161.32      169.93      1.55 o
   0   2   2      183.79      184.42      1.81 o
   1   2   2      683.79      720.16      6.36 o
   2   2   2       66.30       69.14      0.57 o
   3   2   2       29.56       34.88      0.35 o
   4   2   2       57.35       58.66      0.55 o
   5   2   2       81.55       83.59      0.87 o
   6   2   2       69.72       64.36      0.76 o
   7   2   2       14.10       15.15      0.28 o
   8   2   2        5.05        4.61      0.20 o
   9   2   2        6.52        6.59      0.29 o
  10   2   2        2.38        2.76      0.31 o
 -11   3   2        9.66       10.31      0.51 o
 -10   3   2        1.74        1.70      0.20 o
  -9   3   2       14.97       14.01      0.38 o
  -8   3   2        4.03        3.60      0.17 o
  -7   3   2       17.21       17.40      0.31 o
  -6   3   2       27.20       27.46      0.36 o
  -5   3   2       28.74       29.20      0.34 o
  -4   3   2        5.56        4.57      0.21 o
  -3   3   2       58.93       75.85      0.80 o
  -2   3   2       62.06       67.18      0.77 o
  -1   3   2       56.68       60.32      0.59 o
   0   3   2      123.12      124.79      1.14 o
   1   3   2      184.83      194.88      1.59 o
   2   3   2       34.93       32.11      0.31 o
   3   3   2      131.58      129.79      1.36 o
   4   3   2       37.85       40.61      0.43 o
   5   3   2      105.34      103.63      1.06 o
   6   3   2       90.76       83.62      1.15 o
   7   3   2        3.85        3.60      0.18 o
   8   3   2       18.07       19.66      0.68 o
   9   3   2        3.65        4.19      0.33 o
 -10   4   2        0.35        0.33      0.17 o
  -9   4   2        4.55        4.31      0.29 o
  -8   4   2        9.19        8.42      0.38 o
  -7   4   2       13.12       11.24      0.32 o
  -6   4   2       54.41       52.57      0.98 o
  -5   4   2        0.40        0.30      0.11 o
  -4   4   2       47.61       46.89      0.54 o
  -3   4   2      101.42      107.27      1.40 o
  -2   4   2       10.12       10.49      0.18 o
  -1   4   2       17.69       17.63      0.23 o
   0   4   2       17.66       16.24      0.22 o
   1   4   2       44.64       50.08      0.54 o
   2   4   2       20.61       20.48      0.26 o
   3   4   2       61.71       61.95      0.69 o
   4   4   2       66.90       66.67      1.03 o
   5   4   2       11.88       11.81      0.32 o
   6   4   2       24.53       24.52      0.52 o
   7   4   2       10.49       10.02      0.36 o
   8   4   2        5.48        6.81      0.38 o
   9   4   2        0.28        0.79      0.40 o
  -9   5   2        0.55        0.86      0.19 o
  -8   5   2        3.60        3.72      0.22 o
  -7   5   2        0.01       -0.05      0.12 o
  -6   5   2       13.88       12.74      0.37 o
  -5   5   2       18.17       18.38      0.40 o
  -4   5   2       45.76       44.02      0.93 o
  -3   5   2       18.26       18.37      0.30 o
  -2   5   2       53.88       55.84      0.67 o
  -1   5   2       32.76       33.27      0.41 o
   0   5   2       75.05       75.12      0.83 o
   1   5   2       36.41       36.16      0.52 o
   2   5   2      126.15      120.33      1.57 o
   3   5   2       18.67       18.42      0.38 o
   4   5   2       22.38       21.70      0.45 o
   5   5   2       15.34       15.35      0.38 o
   6   5   2        5.69        6.47      0.31 o
   7   5   2       19.01       20.36      0.77 o
   8   5   2        1.02        1.12      0.23 o
  -8   6   2        0.11        0.10      0.42 o
  -7   6   2        3.32        3.61      0.22 o
  -6   6   2        0.50        0.21      0.12 o
  -5   6   2        2.05        2.21      0.15 o
  -4   6   2        0.96        0.83      0.19 o
  -3   6   2        1.39        1.45      0.10 o
  -2   6   2       21.70       23.20      0.51 o
  -1   6   2        5.45        4.95      0.22 o
   0   6   2        3.90        4.18      0.28 o
   1   6   2        9.60        8.75      0.29 o
   2   6   2       14.23       14.47      0.37 o
   3   6   2        7.95        7.85      0.27 o
   4   6   2       13.76       13.62      0.35 o
   5   6   2        0.52        0.67      0.17 o
   6   6   2        9.63       11.14      0.44 o
  -5   7   2        0.64        0.66      0.13 o
  -4   7   2        0.67        0.82      0.18 o
  -3   7   2        2.29        2.73      0.40 o
  -2   7   2        8.82        9.43      0.94 o
  -1   7   2        4.27        3.86      0.70 o
   0   7   2        7.94        5.56      0.75 o
   1   7   2        9.78        8.33      1.31 o
   2   7   2       12.19       13.02      0.32 o
   3   7   2        6.90        7.33      0.49 o
   4   7   2        0.31        0.32      0.14 o
 -12   0   3        2.78        3.29      0.32 o
 -11   0   3        2.74        2.63      0.22 o
 -10   0   3        2.46        3.06      0.30 o
  -9   0   3       22.19       19.27      0.49 o
  -8   0   3      143.80      121.27      1.99 o
  -7   0   3        0.31        0.04      0.09 o
  -6   0   3       27.91       31.60      0.72 o
  -5   0   3        2.52        1.61      0.12 o
  -4   0   3      510.89      537.80      9.93 o
  -3   0   3      236.11      248.13      3.27 o
  -2   0   3       91.36       97.31      1.31 o
  -1   0   3      120.85      125.96      1.52 o
   0   0   3      550.57      567.99      6.07 o
   1   0   3      327.69      338.19      3.99 o
   2   0   3      373.28      378.41      5.01 o
   3   0   3      145.56      149.58      1.85 o
   4   0   3        5.36        6.53      0.18 o
   5   0   3        7.79        8.41      0.29 o
   6   0   3       52.81       50.41      0.96 o
   7   0   3        1.90        2.35      0.30 o
   8   0   3       31.34       32.81      1.25 o
   9   0   3        7.57        8.31      0.44 o
  10   0   3        6.84        7.78      0.48 o
 -12   1   3        0.96        0.78      0.33 o
 -11   1   3        7.53        7.14      0.34 o
 -10   1   3       23.92       22.77      0.40 o
  -9   1   3        9.70        9.25      0.23 o
  -8   1   3       26.86       24.91      0.55 o
  -7   1   3       43.47       41.85      0.55 o
  -6   1   3       60.85       62.08      0.81 o
  -5   1   3      161.59      154.76      2.41 o
  -4   1   3      404.07      438.74      8.49 o
  -3   1   3      637.16      651.39      7.65 o
  -2   1   3      122.05      111.86      1.14 o
  -1   1   3     1373.12     1433.12     11.79 o
   0   1   3     1448.57     1485.24     11.80 o
   1   1   3      709.96      760.28      5.59 o
   2   1   3      109.34      107.79      0.90 o
   3   1   3       65.37       65.90      0.62 o
   4   1   3      119.64      120.51      1.29 o
   5   1   3       83.03       82.17      0.92 o
   6   1   3       50.13       48.53      0.61 o
   7   1   3       23.76       23.33      0.41 o
   8   1   3        1.01        1.04      0.13 o
   9   1   3        7.83        9.74      0.35 o
  10   1   3        2.49        2.92      0.53 o
 -11   2   3        3.66        3.61      0.31 o
 -10   2   3        0.96        1.54      0.16 o
  -9   2   3        3.48        3.87      0.16 o
  -8   2   3       28.15       25.24      0.39 o
  -7   2   3       56.58       52.89      0.67 o
  -6   2   3       36.19       30.73      0.45 o
  -5   2   3      112.90      122.41      1.90 o
  -4   2   3      124.44      138.17      1.52 o
  -3   2   3       80.39       93.44      0.96 o
  -2   2   3       82.22       92.23      0.96 o
  -1   2   3       46.95       44.83      0.46 o
   0   2   3      627.16      667.36      5.85 o
   1   2   3        3.21        3.61      0.09 o
   2   2   3      117.05      132.79      1.02 o
   3   2   3        6.81        5.53      0.12 o
   4   2   3       73.12       71.00      0.75 o
   5   2   3       25.89       23.87      0.35 o
   6   2   3        5.13        5.24      0.19 o
   7   2   3       23.29       23.52      0.41 o
   8   2   3       34.22       34.41      0.69 o
   9   2   3       25.12       27.24      0.71 o
 -11   3   3        4.96        4.11      0.29 o
 -10   3   3        8.10        8.54      0.47 o
  -9   3   3        1.48        1.47      0.18 o
  -8   3   3        3.89        4.25      0.19 o
  -7   3   3       84.27       78.80      1.03 o
  -6   3   3       35.93       35.64      0.44 o
  -5   3   3       32.06       32.55      0.65 o
  -4   3   3       52.45       57.08      0.65 o
  -3   3   3      117.89      114.76      1.19 o
  -2   3   3       80.26       83.84      0.82 o
  -1   3   3       62.44       64.40      0.61 o
   0   3   3       88.38       87.30      0.77 o
   1   3   3       56.29       56.70      0.51 o
   2   3   3      142.02      139.60      1.30 o
   3   3   3       10.51       10.78      0.17 o
   4   3   3      124.65      122.90      1.38 o
   5   3   3       49.94       46.65      0.58 o
   6   3   3        5.29        5.27      0.23 o
   7   3   3       13.14       13.06      0.37 o
   8   3   3       27.05       30.07      0.87 o
   9   3   3        4.93        5.20      0.38 o
 -10   4   3        1.57        1.53      0.21 o
  -9   4   3        3.30        2.94      0.21 o
  -8   4   3        5.81        5.15      0.24 o
  -7   4   3       22.04       22.63      0.48 o
  -6   4   3       27.78       29.01      0.68 o
  -5   4   3       23.88       21.39      0.43 o
  -4   4   3       46.77       48.99      0.60 o
  -3   4   3       22.14       21.46      0.30 o
  -2   4   3       19.55       23.37      0.28 o
  -1   4   3       21.87       25.02      0.31 o
   0   4   3       60.69       57.02      0.57 o
   1   4   3       78.28       81.04      0.74 o
   2   4   3       38.02       35.34      0.36 o
   3   4   3       44.69       43.40      0.71 o
   4   4   3       13.69       13.04      0.33 o
   5   4   3        1.02        0.99      0.18 o
   6   4   3        1.69        1.59      0.18 o
   7   4   3        2.06        1.89      0.21 o
   8   4   3        7.14        7.31      0.41 o
  -9   5   3        6.13        6.35      0.33 o
  -8   5   3        5.16        5.39      0.33 o
  -7   5   3        1.43        1.18      0.14 o
  -6   5   3       26.36       24.22      0.60 o
  -5   5   3       33.35       31.52      0.58 o
  -4   5   3       30.91       28.20      0.65 o
  -3   5   3       51.77       50.69      0.92 o
  -2   5   3       29.74       29.20      0.47 o
  -1   5   3       25.53       26.20      0.39 o
   0   5   3       14.37       13.27      0.23 o
   1   5   3       24.36       22.07      0.39 o
   2   5   3       10.77        9.76      0.33 o
   3   5   3       22.80       22.07      0.45 o
   4   5   3        4.25        4.04      0.20 o
   5   5   3       16.90       15.81      0.40 o
   6   5   3        0.54        0.52      0.16 o
   7   5   3        6.89        6.70      0.38 o
  -8   6   3        1.14        0.76      0.18 o
  -7   6   3        4.56        6.23      0.26 o
  -6   6   3        4.26        4.33      0.27 o
  -5   6   3        3.25        3.51      0.18 o
  -4   6   3       10.75       11.60      0.41 o
  -3   6   3       18.83       18.99      0.37 o
  -2   6   3        1.06        1.04      0.25 o
  -1   6   3        6.58        6.06      0.19 o
   0   6   3       15.65       14.69      0.34 o
   1   6   3        3.56        3.44      0.16 o
   2   6   3        8.44        7.33      0.25 o
   3   6   3       13.03       13.89      0.35 o
   4   6   3        0.11        0.27      0.13 o
   5   6   3        1.59        1.19      0.31 o
   6   6   3        3.69        4.67      0.33 o
  -5   7   3        1.42        0.94      0.13 o
  -4   7   3        5.27        5.59      0.33 o
  -3   7   3       10.98       11.46      0.42 o
  -2   7   3        7.25        6.82      0.29 o
  -1   7   3       10.56       11.10      0.37 o
   0   7   3        4.07        4.00      0.22 o
   1   7   3        5.32        6.24      0.28 o
   2   7   3        3.83        3.50      0.37 o
   3   7   3        4.49        5.00      0.42 o
 -12   0   4        0.13        0.33      0.23 o
 -11   0   4        0.02        0.11      0.16 o
 -10   0   4       34.33       36.04      0.76 o
  -9   0   4       67.10       67.80      1.22 o
  -8   0   4       62.89       57.69      1.04 o
  -7   0   4       21.70       21.13      0.56 o
  -6   0   4        0.00       -0.11      0.26 o
  -5   0   4        2.47        1.06      0.11 o
  -4   0   4      324.16      329.04      6.13 o
  -3   0   4      182.72      169.93      3.21 o
  -2   0   4      275.52      266.79      4.42 o
  -1   0   4      188.61      189.79      2.68 o
   0   0   4        4.86        4.91      0.15 o
   1   0   4        3.88        2.77      0.12 o
   2   0   4      119.74      125.09      1.75 o
   3   0   4      141.75      158.14      2.53 o
   4   0   4       66.88       63.36      1.13 o
   5   0   4       50.41       52.81      1.00 o
   6   0   4        0.16       -0.01      0.13 o
   7   0   4       14.82       16.81      0.50 o
   8   0   4        8.11        8.82      0.39 o
   9   0   4       20.89       23.32      0.79 o
 -12   1   4        2.47        3.24      0.43 o
 -11   1   4        9.39        9.92      0.29 o
 -10   1   4        1.23        1.36      0.12 o
  -9   1   4        1.50        0.94      0.11 o
  -8   1   4       79.32       72.50      0.89 o
  -7   1   4       76.44       77.68      1.13 o
  -6   1   4       27.12       27.36      0.63 o
  -5   1   4       85.39       88.21      1.23 o
  -4   1   4      130.69      135.93      1.72 o
  -3   1   4       43.43       46.07      0.55 o
  -2   1   4      436.19      453.57      4.49 o
  -1   1   4      111.15      113.97      1.04 o
   0   1   4      530.52      561.07      4.68 o
   1   1   4      226.80      239.45      1.87 o
   2   1   4      203.49      194.95      1.78 o
   3   1   4       47.11       48.90      0.58 o
   4   1   4       53.39       51.93      0.63 o
   5   1   4        4.29        3.47      0.15 o
   6   1   4        5.31        5.04      0.19 o
   7   1   4       66.33       64.71      0.88 o
   8   1   4       17.52       18.26      0.39 o
   9   1   4        2.90        3.50      0.34 o
 -12   2   4        1.53        1.87      0.47 o
 -11   2   4        3.34        4.17      0.32 o
 -10   2   4       15.55       17.04      0.58 o
  -9   2   4       10.73        9.72      0.26 o
  -8   2   4       73.59       71.41      0.88 o
  -7   2   4        2.23        1.54      0.11 o
  -6   2   4       83.24       78.70      1.30 o
  -5   2   4       97.44       97.02      1.62 o
  -4   2   4       22.35       23.50      0.34 o
  -3   2   4      126.78      132.93      1.36 o
  -2   2   4      117.83      121.95      1.18 o
  -1   2   4      347.26      371.00      3.28 o
   0   2   4      347.47      356.17      3.00 o
   1   2   4        7.28        8.90      0.13 o
   2   2   4       62.05       65.20      0.59 o
   3   2   4        0.73        1.02      0.07 o
   4   2   4       28.88       31.54      0.64 o
   5   2   4        8.84        9.05      0.23 o
   6   2   4       29.84       27.52      0.62 o
   7   2   4       35.63       34.41      0.69 o
   8   2   4       31.13       32.69      0.78 o
   9   2   4        2.03        2.89      0.27 o
 -11   3   4        1.47        1.82      0.26 o
 -10   3   4        0.76        0.77      0.42 o
  -9   3   4        1.56        0.98      0.16 o
  -8   3   4        0.86        1.08      0.12 o
  -7   3   4       83.00       78.81      1.04 o
  -6   3   4       29.31       24.95      0.36 o
  -5   3   4       12.54       12.39      0.19 o
  -4   3   4       99.08       99.01      1.06 o
  -3   3   4       98.36       97.77      0.96 o
  -2   3   4      128.65      133.72      1.39 o
  -1   3   4       62.37       60.46      0.62 o
   0   3   4        5.54        4.07      0.10 o
   1   3   4       37.57       38.04      0.41 o
   2   3   4       28.12       28.60      0.31 o
   3   3   4       90.01       85.73      1.03 o
   4   3   4       48.19       49.90      0.62 o
   5   3   4       21.58       20.89      0.46 o
   6   3   4        6.41        5.86      0.26 o
   7   3   4       12.38       11.81      0.37 o
   8   3   4        4.81        5.10      0.46 o
 -10   4   4        3.67        4.13      0.27 o
  -9   4   4        1.85        2.12      0.18 o
  -8   4   4       12.96       14.83      0.41 o
  -7   4   4       33.16       29.91      0.58 o
  -6   4   4       11.81       11.41      0.40 o
  -5   4   4       19.93       21.90      0.65 o
  -4   4   4       49.56       44.89      0.84 o
  -3   4   4       26.41       27.88      0.39 o
  -2   4   4       86.85       89.72      1.51 o
  -1   4   4       68.75       68.47      0.70 o
   0   4   4       29.86       29.19      0.31 o
   1   4   4       38.01       35.22      0.55 o
   2   4   4       21.43       21.03      0.35 o
   3   4   4       28.25       28.14      0.53 o
   4   4   4       60.64       59.63      1.03 o
   5   4   4        0.32        0.38      0.14 o
   6   4   4        6.54        5.58      0.30 o
   7   4   4        7.65        7.47      0.41 o
   8   4   4        2.15        1.57      0.45 o
  -9   5   4        0.99        1.57      0.20 o
  -8   5   4        0.52        0.72      0.15 o
  -7   5   4        3.67        3.67      0.20 o
  -6   5   4        7.15        7.30      0.27 o
  -5   5   4        5.89        7.22      0.27 o
  -4   5   4       10.40        9.25      0.33 o
  -3   5   4       21.32       21.49      0.54 o
  -2   5   4        4.72        4.24      0.19 o
  -1   5   4       14.85       14.54      0.35 o
   0   5   4        2.77        2.98      0.15 o
   1   5   4       34.50       33.53      0.66 o
   2   5   4       35.97       31.67      0.54 o
   3   5   4        1.15        1.09      0.14 o
   4   5   4        3.37        2.88      0.23 o
   5   5   4        1.46        1.98      0.20 o
   6   5   4        5.33        4.82      0.33 o
  -8   6   4        1.80        2.06      0.26 o
  -7   6   4        5.20        6.12      0.31 o
  -6   6   4        0.74        0.65      0.14 o
  -5   6   4        4.33        4.52      0.22 o
  -4   6   4        5.21        5.18      0.20 o
  -3   6   4        2.91        3.58      0.22 o
  -2   6   4        6.70        7.28      0.24 o
  -1   6   4        0.25        0.23      0.10 o
   0   6   4        3.79        3.84      0.19 o
   1   6   4        7.64        7.29      0.40 o
   2   6   4       10.00       10.52      0.34 o
   3   6   4        1.33        1.78      0.17 o
   4   6   4        4.73        4.88      0.38 o
   5   6   4        0.35       -0.05      0.42 o
  -5   7   4        2.21        3.03      0.24 o
  -4   7   4        2.79        3.02      0.18 o
  -3   7   4        3.20        3.20      0.24 o
  -2   7   4        1.30        1.61      0.31 o
  -1   7   4        1.09        1.08      0.25 o
   0   7   4        0.10        0.24      0.11 o
   1   7   4        0.71        0.76      0.13 o
   2   7   4        6.27        6.29      0.27 o
 -12   0   5        2.22        3.22      0.59 o
 -11   0   5        3.27        4.08      0.26 o
 -10   0   5        1.54        1.84      0.18 o
  -9   0   5       71.68       70.36      1.26 o
  -8   0   5       35.41       31.84      0.80 o
  -7   0   5      202.78      192.46      3.70 o
  -6   0   5        0.07       -0.07      0.09 o
  -5   0   5       12.33       10.90      0.43 o
  -4   0   5      320.13      323.16      6.04 o
  -3   0   5       10.09        8.56      0.38 o
  -2   0   5      190.67      190.58      3.17 o
  -1   0   5       80.70       77.53      1.29 o
   0   0   5      102.13       92.68      1.33 o
   1   0   5       35.05       35.66      0.73 o
   2   0   5        0.30        0.26      0.10 o
   3   0   5       39.41       39.00      0.77 o
   4   0   5       44.21       47.36      0.92 o
   5   0   5        3.86        3.99      0.23 o
   6   0   5        4.93        4.83      0.28 o
   7   0   5       75.55       80.50      2.00 o
   8   0   5        0.30       -0.05      0.21 o
   9   0   5        2.25        2.63      0.53 o
 -12   1   5        0.44        0.61      0.29 o
 -11   1   5       11.75       11.87      0.32 o
 -10   1   5        2.26        2.16      0.20 o
  -9   1   5       19.90       18.89      0.34 o
  -8   1   5       21.12       18.11      0.38 o
  -7   1   5        9.43        9.19      0.28 o
  -6   1   5        9.92       10.20      0.25 o
  -5   1   5       81.43       78.82      1.12 o
  -4   1   5       96.01       96.03      1.34 o
  -3   1   5      143.48      152.50      1.69 o
  -2   1   5      160.51      156.72      1.73 o
  -1   1   5      238.08      262.39      2.48 o
   0   1   5      149.59      152.55      1.50 o
   1   1   5      103.38      104.87      1.06 o
   2   1   5        3.51        3.03      0.19 o
   3   1   5       91.25       92.45      1.11 o
   4   1   5        6.92        7.78      0.21 o
   5   1   5        4.04        4.76      0.18 o
   6   1   5        7.75        8.12      0.24 o
   7   1   5        3.44        4.19      0.20 o
   8   1   5        3.98        4.75      0.32 o
 -12   2   5        3.76        4.36      0.35 o
 -11   2   5        6.33        6.93      0.39 o
 -10   2   5        0.39        0.50      0.13 o
  -9   2   5       39.02       39.24      0.61 o
  -8   2   5       53.82       55.50      0.78 o
  -7   2   5       45.69       44.76      0.82 o
  -6   2   5       43.25       42.41      0.85 o
  -5   2   5       10.48       10.38      0.38 o
  -4   2   5      169.93      169.89      1.87 o
  -3   2   5       22.71       25.24      0.32 o
  -2   2   5       14.63       15.77      0.22 o
  -1   2   5       47.03       51.56      0.69 o
   0   2   5      871.75      904.93      7.53 o
   1   2   5      105.29      116.47      1.18 o
   2   2   5       42.45       44.06      0.54 o
   3   2   5        9.25        9.18      0.22 o
   4   2   5       42.95       45.95      0.64 o
   5   2   5       88.63       87.04      1.11 o
   6   2   5       18.11       18.07      0.83 o
   7   2   5        6.15        5.69      0.36 o
   8   2   5        2.74        2.75      0.27 o
 -11   3   5        1.89        1.94      0.58 o
 -10   3   5        1.31        1.08      0.22 o
  -9   3   5        0.43        0.09      0.13 o
  -8   3   5        9.61        8.82      0.37 o
  -7   3   5       21.11       20.61      0.40 o
  -6   3   5       24.60       23.50      0.38 o
  -5   3   5       54.82       59.22      0.73 o
  -4   3   5       18.09       19.10      0.25 o
  -3   3   5       54.87       57.14      0.73 o
  -2   3   5       63.86       65.04      1.00 o
  -1   3   5        2.91        3.48      0.11 o
   0   3   5       10.30       10.83      0.18 o
   1   3   5        0.65        0.39      0.07 o
   2   3   5       60.22       60.94      0.77 o
   3   3   5       47.65       44.63      0.66 o
   4   3   5       52.73       50.70      0.86 o
   5   3   5        1.28        0.75      0.14 o
   6   3   5       12.28       11.38      0.49 o
   7   3   5        2.74        2.96      0.39 o
   8   3   5        8.03        9.77      0.51 o
 -10   4   5        1.00        0.52      0.18 o
  -9   4   5        5.10        5.52      0.30 o
  -8   4   5       15.25       13.44      0.37 o
  -7   4   5        1.90        1.86      0.19 o
  -6   4   5        5.02        5.13      0.32 o
  -5   4   5       32.05       29.85      0.64 o
  -4   4   5       13.97       12.72      0.35 o
  -3   4   5       28.17       26.02      0.46 o
  -2   4   5       40.04       38.21      0.63 o
  -1   4   5        0.71        0.50      0.10 o
   0   4   5       70.31       70.36      1.09 o
   1   4   5       44.87       42.07      0.72 o
   2   4   5       25.85       24.59      0.50 o
   3   4   5       47.69       43.04      0.86 o
   4   4   5        9.95       10.22      0.36 o
   5   4   5        0.82        0.64      0.16 o
   6   4   5        2.90        2.08      0.27 o
   7   4   5        5.85        6.08      0.57 o
  -9   5   5        1.71        2.14      0.22 o
  -8   5   5        3.52        4.03      0.37 o
  -7   5   5       11.29       11.01      0.34 o
  -6   5   5       15.79       17.37      0.49 o
  -5   5   5       10.65       10.95      0.56 o
  -4   5   5        1.49        1.13      0.14 o
  -3   5   5        8.91        8.18      0.27 o
  -2   5   5       10.40       10.10      0.31 o
  -1   5   5       14.74       15.04      0.34 o
   0   5   5        6.63        6.20      0.22 o
   1   5   5        0.60        0.71      0.12 o
   2   5   5        4.36        4.70      0.22 o
   3   5   5       21.01       19.79      0.50 o
   4   5   5        0.50        0.46      0.17 o
   5   5   5        1.47        1.31      0.19 o
   6   5   5        4.86        5.60      0.37 o
  -7   6   5        1.11        0.99      0.27 o
  -6   6   5       12.41       12.75      0.35 o
  -5   6   5       11.02       12.73      0.38 o
  -4   6   5        3.61        3.73      0.22 o
  -3   6   5        1.78        2.29      0.16 o
  -2   6   5        2.16        1.96      0.15 o
  -1   6   5        7.35        7.08      0.26 o
   0   6   5        3.19        3.31      0.20 o
   1   6   5        2.68        2.54      0.18 o
   2   6   5        0.68        0.26      0.14 o
   3   6   5        4.18        5.07      0.29 o
   4   6   5        0.66        0.75      0.19 o
  -5   7   5        0.91        1.30      0.16 o
  -4   7   5        0.82        1.10      0.14 o
  -3   7   5        8.41        9.86      1.74 o
  -2   7   5        2.10        2.50      0.22 o
  -1   7   5        4.78        5.29      0.23 o
   0   7   5        5.96        6.89      0.50 o
   1   7   5        0.91        0.86      0.26 o
 -12   0   6        1.75        3.56      0.32 o
 -11   0   6        0.23        0.38      0.16 o
 -10   0   6        3.32        3.90      0.23 o
  -9   0   6        0.83        1.62      0.20 o
  -8   0   6       29.50       29.89      0.83 o
  -7   0   6       34.44       31.00      0.76 o
  -6   0   6       24.62       22.44      0.59 o
  -5   0   6      156.67      159.00      3.07 o
  -4   0   6      111.18      104.30      2.06 o
  -3   0   6       26.74       26.30      0.63 o
  -2   0   6       83.16       92.53      1.85 o
  -1   0   6       48.30       46.57      1.88 o
   0   0   6        1.22        0.91      0.35 o
   2   0   6        0.50        0.34      0.12 o
   3   0   6       39.41       41.11      0.83 o
   4   0   6       10.44        9.80      0.37 o
   5   0   6       17.35       17.90      0.51 o
   6   0   6        0.02       -0.16      0.16 o
   7   0   6        2.33        1.67      0.27 o
   8   0   6       12.90       15.38      0.67 o
 -12   1   6        2.29        2.44      0.29 o
 -11   1   6        5.00        4.51      0.25 o
 -10   1   6        1.22        0.97      0.11 o
  -9   1   6        1.19        0.65      0.12 o
  -8   1   6       22.31       22.71      0.45 o
  -7   1   6      242.68      232.79      3.63 o
  -6   1   6       28.35       29.91      0.51 o
  -5   1   6       77.33       75.29      1.09 o
  -4   1   6       27.39       31.30      0.47 o
  -3   1   6       60.07       57.87      0.78 o
  -2   1   6      544.83      567.26      6.67 o
  -1   1   6       26.16       23.92      0.38 o
   0   1   6       12.84       10.97      0.21 o
   1   1   6        7.88        7.99      0.40 o
   2   1   6       11.75       12.29      0.25 o
   3   1   6       19.40       19.27      0.35 o
   4   1   6        3.90        4.17      0.17 o
   5   1   6       17.58       17.67      0.36 o
   6   1   6       15.67       15.27      0.35 o
   7   1   6       18.64       19.08      0.52 o
   8   1   6        2.40        2.31      0.31 o
 -11   2   6        0.46        0.99      0.31 o
 -10   2   6        1.81        1.81      0.17 o
  -9   2   6        0.68        0.81      0.13 o
  -8   2   6        5.21        4.78      0.21 o
  -7   2   6        4.80        5.42      0.21 o
  -6   2   6      118.19      106.75      1.51 o
  -5   2   6        7.83        7.88      0.19 o
  -4   2   6       71.52       69.68      0.91 o
  -3   2   6       14.21       15.63      0.25 o
  -2   2   6       20.60       21.63      0.30 o
  -1   2   6      215.45      220.26      2.27 o
   0   2   6      155.56      154.01      1.76 o
   1   2   6       24.43       24.11      0.41 o
   2   2   6       30.82       27.83      0.40 o
   3   2   6       23.96       22.27      0.38 o
   4   2   6       13.62       14.92      0.31 o
   5   2   6       12.03       11.91      0.33 o
   6   2   6       12.10       11.15      0.38 o
   7   2   6        4.20        3.32      0.28 o
 -11   3   6        2.70        2.09      0.38 o
 -10   3   6        0.70        0.55      0.18 o
  -9   3   6        6.81        6.15      0.44 o
  -8   3   6        1.41        1.51      0.21 o
  -7   3   6       32.48       38.86      0.93 o
  -6   3   6       15.30       15.01      0.38 o
  -5   3   6       21.63       22.49      0.35 o
  -4   3   6       37.95       36.50      0.49 o
  -3   3   6       48.51       51.81      0.66 o
  -2   3   6       17.83       16.79      0.24 o
  -1   3   6      123.44      125.13      1.55 o
   0   3   6      106.02      107.88      1.28 o
   1   3   6       52.99       52.32      0.69 o
   2   3   6       22.91       21.32      0.40 o
   3   3   6       12.95       11.76      0.44 o
   4   3   6        8.90       10.47      0.37 o
   5   3   6       17.21       16.90      0.45 o
   6   3   6        0.39        0.43      0.18 o
   7   3   6        9.82        9.71      0.50 o
 -10   4   6        1.10        1.42      0.21 o
  -9   4   6        2.27        2.51      0.22 o
  -8   4   6        0.57        0.38      0.16 o
  -7   4   6       25.42       25.32      0.77 o
  -6   4   6        0.16       -0.04      0.12 o
  -5   4   6        5.94        6.78      0.50 o
  -4   4   6       44.77       42.45      0.84 o
  -3   4   6       58.52       53.34      1.01 o
  -2   4   6       13.57       12.84      0.32 o
  -1   4   6       32.35       31.17      0.58 o
   0   4   6        8.12        7.65      0.26 o
   1   4   6       31.52       30.03      0.58 o
   2   4   6       38.62       35.44      0.76 o
   3   4   6        6.09        5.22      0.27 o
   4   4   6        5.79        4.85      0.28 o
   5   4   6        2.18        2.18      0.22 o
   6   4   6        3.88        4.57      0.34 o
  -9   5   6        0.05        0.16      0.18 o
  -8   5   6        1.57        1.52      0.20 o
  -7   5   6        0.93        0.86      0.19 o
  -6   5   6       14.96       15.66      0.57 o
  -5   5   6        1.78        2.05      0.19 o
  -4   5   6        0.11        0.21      0.13 o
  -3   5   6       13.27       14.28      0.46 o
  -2   5   6       10.03       10.25      0.69 o
  -1   5   6       19.75       17.76      0.43 o
   0   5   6        3.64        3.18      0.18 o
   1   5   6       10.29        9.66      0.42 o
   2   5   6        0.09       -0.01      0.12 o
   3   5   6        0.34        0.52      0.15 o
   4   5   6        8.14        8.66      0.36 o
   5   5   6        0.12       -0.19      0.19 o
  -7   6   6        2.02        2.18      0.21 o
  -6   6   6       12.60       14.28      0.44 o
  -5   6   6        1.60        2.04      0.19 o
  -4   6   6        4.54        4.83      0.30 o
  -3   6   6        4.98        5.58      0.26 o
  -2   6   6        7.29        7.79      0.45 o
  -1   6   6        4.41        4.91      0.25 o
   0   6   6        0.90        1.32      0.16 o
   1   6   6        0.42        0.22      0.15 o
   2   6   6        7.12        7.68      0.40 o
   3   6   6        0.70        0.71      0.20 o
  -3   7   6        1.42        1.91      0.32 o
  -2   7   6        2.55        2.92      0.20 o
  -1   7   6        0.57        0.50      0.15 o
 -12   0   7        2.92        3.97      0.47 o
 -11   0   7        7.53        8.04      0.35 o
 -10   0   7       10.67       12.15      0.67 o
  -9   0   7       15.79       16.26      0.84 o
  -8   0   7       38.54       39.62      1.49 o
  -7   0   7       39.87       39.65      0.94 o
  -6   0   7       65.07       60.08      1.30 o
  -5   0   7       57.96       55.24      1.20 o
  -4   0   7       21.45       23.22      0.60 o
  -3   0   7       11.20        9.80      0.65 o
  -2   0   7        9.84        8.72      0.32 o
  -1   0   7       23.89       22.31      0.59 o
   0   0   7        6.42        5.94      0.25 o
   1   0   7      221.32      212.76      3.41 o
   2   0   7        0.83        1.66      0.17 o
   3   0   7       13.64       13.36      0.42 o
   4   0   7       28.38       27.26      0.67 o
   5   0   7        0.01        0.20      0.38 o
   6   0   7       35.05       36.25      1.02 o
   7   0   7       24.77       28.68      0.91 o
 -12   1   7        0.97        0.86      0.24 o
 -11   1   7        4.48        5.64      0.26 o
 -10   1   7        8.84        9.56      0.30 o
  -9   1   7        0.63        0.39      0.13 o
  -8   1   7       60.80       61.77      1.11 o
  -7   1   7       57.37       54.41      0.86 o
  -6   1   7       19.35       19.87      0.39 o
  -5   1   7       58.71       59.17      0.90 o
  -4   1   7       17.81       20.12      0.38 o
  -3   1   7       23.31       23.48      0.42 o
  -2   1   7       36.08       38.17      0.62 o
  -1   1   7        1.47        1.05      0.15 o
   0   1   7       27.30       27.53      0.49 o
   1   1   7       11.44       11.86      0.23 o
   2   1   7       16.34       17.18      0.33 o
   3   1   7       15.53       14.73      0.31 o
   4   1   7        3.45        3.23      0.19 o
   5   1   7       16.15       16.72      0.37 o
   6   1   7        7.61        8.84      0.36 o
   7   1   7        2.50        3.74      0.35 o
 -11   2   7        1.42        1.84      0.40 o
 -10   2   7        0.62        0.77      0.21 o
  -9   2   7        7.75        7.61      0.32 o
  -8   2   7       59.94       60.13      1.73 o
  -7   2   7       26.49       25.88      0.49 o
  -6   2   7       87.84       88.37      1.28 o
  -5   2   7       11.50       11.79      0.27 o
  -4   2   7       15.50       14.72      0.31 o
  -3   2   7       14.72       13.86      0.28 o
  -2   2   7       24.50       24.14      0.40 o
  -1   2   7       24.50       22.68      0.37 o
   0   2   7      225.84      218.20      2.47 o
   1   2   7       41.41       43.98      0.61 o
   2   2   7       17.82       17.61      0.32 o
   3   2   7       12.16       12.95      0.29 o
   4   2   7       29.92       30.10      0.57 o
   5   2   7       14.91       14.42      0.44 o
   6   2   7        1.06        0.61      0.20 o
 -11   3   7        4.60        6.49      0.54 o
 -10   3   7        1.86        2.25      0.26 o
  -9   3   7        4.72        4.43      0.30 o
  -8   3   7        0.21        0.05      0.21 o
  -7   3   7       16.27       17.10      0.81 o
  -6   3   7       14.17       12.81      0.39 o
  -5   3   7       25.82       27.40      0.63 o
  -4   3   7       44.17       42.05      0.93 o
  -3   3   7        5.20        5.19      0.17 o
  -2   3   7       35.49       35.32      0.54 o
  -1   3   7       67.59       65.51      0.84 o
   0   3   7       71.29       71.91      1.45 o
   1   3   7       30.67       29.42      0.58 o
   2   3   7        5.24        5.39      0.24 o
   3   3   7       31.39       32.59      0.74 o
   4   3   7       21.69       20.11      0.57 o
   5   3   7        6.68        6.03      0.38 o
   6   3   7        7.92        6.68      0.46 o
 -10   4   7        6.10        7.03      0.36 o
  -9   4   7        3.45        4.15      0.27 o
  -8   4   7        2.29        2.15      0.27 o
  -7   4   7        9.41        9.94      0.37 o
  -6   4   7        3.67        3.27      0.22 o
  -5   4   7        9.16        8.90      0.33 o
  -4   4   7       18.38       18.94      0.56 o
  -3   4   7        4.35        3.69      0.21 o
  -2   4   7        1.10        0.86      0.14 o
  -1   4   7        1.74        2.43      0.27 o
   0   4   7        0.43        0.40      0.13 o
   1   4   7       26.01       24.46      0.61 o
   2   4   7        3.68        3.10      0.20 o
   3   4   7        1.21        1.52      0.20 o
   4   4   7        6.22        5.87      0.31 o
   5   4   7        0.50        0.41      0.36 o
  -8   5   7        1.59        1.51      0.21 o
  -7   5   7       14.35       15.65      0.61 o
  -6   5   7       11.74       12.18      0.40 o
  -5   5   7        1.81        1.57      0.18 o
  -4   5   7       11.77       12.16      0.38 o
  -3   5   7        4.12        3.47      0.22 o
  -2   5   7        3.51        3.68      0.31 o
  -1   5   7        4.07        4.35      0.29 o
   0   5   7        1.99        1.96      0.17 o
   1   5   7        1.55        1.93      0.18 o
   2   5   7        0.01       -0.01      0.13 o
   3   5   7       11.14       10.92      0.42 o
   4   5   7        2.89        3.19      0.66 o
  -6   6   7        1.19        1.53      0.20 o
  -5   6   7        0.56        0.77      0.17 o
  -4   6   7        1.32        2.11      0.20 o
  -3   6   7        0.02       -0.09      0.13 o
  -2   6   7        0.79        0.54      0.19 o
  -1   6   7        0.63        1.12      0.29 o
   0   6   7        2.54        3.17      0.23 o
   1   6   7        3.41        3.49      0.29 o
   2   6   7        4.08        3.72      0.26 o
 -11   0   8        0.20        0.10      0.19 o
 -10   0   8        0.12        0.01      0.17 o
  -9   0   8        4.16        2.75      0.33 o
  -8   0   8       26.56       24.96      0.70 o
  -7   0   8       20.40       18.75      0.58 o
  -6   0   8       15.58       14.42      0.47 o
  -5   0   8        7.69        6.86      0.32 o
  -4   0   8       59.70       57.19      1.26 o
  -3   0   8       16.88       17.30      0.74 o
  -2   0   8        9.21        9.14      0.37 o
  -1   0   8      259.48      251.00      4.82 o
   0   0   8       86.59       87.63      1.51 o
   1   0   8        3.43        3.49      0.26 o
   2   0   8        0.26        0.29      0.17 o
   3   0   8       27.75       28.71      1.18 o
   4   0   8        0.35        0.18      0.22 o
   5   0   8       18.86       18.99      0.69 o
   6   0   8        3.27        1.98      0.30 o
 -11   1   8        0.81        1.07      0.16 o
 -10   1   8        4.27        4.86      0.26 o
  -9   1   8        4.74        5.96      0.28 o
  -8   1   8       16.74       16.05      0.45 o
  -7   1   8       22.89       21.81      0.59 o
  -6   1   8        9.01        7.61      0.24 o
  -5   1   8       10.52       10.33      0.29 o
  -4   1   8       71.19       67.79      1.02 o
  -3   1   8       28.32       27.30      0.49 o
  -2   1   8        1.58        1.73      0.16 o
  -1   1   8       22.86       22.53      0.40 o
   0   1   8        4.31        4.11      0.16 o
   1   1   8       31.95       31.01      0.53 o
   2   1   8        5.73        5.28      0.24 o
   3   1   8        5.43        5.77      0.21 o
   4   1   8        3.02        3.08      0.31 o
   5   1   8       12.17       14.98      0.51 o
   6   1   8        9.97        9.55      0.85 o
 -11   2   8        0.48        0.27      0.22 o
 -10   2   8        1.10        0.75      0.62 o
  -9   2   8       13.89       15.32      0.73 o
  -8   2   8        5.69        5.23      0.49 o
  -7   2   8        8.96        7.77      0.25 o
  -6   2   8       19.66       19.42      0.40 o
  -5   2   8       19.24       18.44      0.38 o
  -4   2   8        4.44        3.74      0.23 o
  -3   2   8        6.43        6.65      0.20 o
  -2   2   8       19.46       18.93      0.36 o
  -1   2   8       20.77       20.55      0.36 o
   0   2   8       53.45       53.72      0.73 o
   1   2   8        6.91        7.85      0.22 o
   2   2   8       24.79       24.12      0.51 o
   3   2   8        9.28        8.98      0.37 o
   4   2   8        6.47        6.44      0.30 o
   5   2   8        1.20        0.90      0.23 o
 -10   3   8        0.86        1.63      0.25 o
  -9   3   8        0.33       -0.01      0.25 o
  -8   3   8        0.23        0.20      0.23 o
  -7   3   8        0.10        0.14      0.16 o
  -6   3   8       22.57       22.70      0.57 o
  -5   3   8       21.05       18.68      0.49 o
  -4   3   8       44.55       41.64      0.85 o
  -3   3   8       42.53       39.99      0.82 o
  -2   3   8       11.29        9.75      0.35 o
  -1   3   8       77.84       76.29      1.22 o
   0   3   8      108.67      106.18      1.63 o
   1   3   8       67.83       63.21      1.82 o
   2   3   8       26.39       25.36      0.65 o
   3   3   8       11.04       10.36      0.41 o
   4   3   8        1.61        1.69      0.35 o
   5   3   8        0.68        0.37      0.23 o
  -9   4   8        3.60        4.00      0.35 o
  -8   4   8        6.65        7.89      0.35 o
  -7   4   8        2.40        3.10      0.24 o
  -6   4   8        2.16        2.05      0.20 o
  -5   4   8        6.25        8.04      0.32 o
  -4   4   8        1.39        1.04      0.16 o
  -3   4   8        5.43        4.91      0.37 o
  -2   4   8        5.79        5.71      0.28 o
  -1   4   8       10.59        9.92      0.54 o
   0   4   8       39.84       37.40      0.73 o
   1   4   8        1.19        1.24      0.21 o
   2   4   8        0.04       -0.14      0.14 o
   3   4   8        5.38        5.93      0.37 o
   4   4   8        0.45        0.22      0.25 o
  -8   5   8        0.29       -0.21      0.21 o
  -7   5   8        0.23        0.21      0.17 o
  -6   5   8        3.35        3.49      0.26 o
  -5   5   8        1.53        2.20      0.30 o
  -4   5   8        4.14        4.73      0.28 o
  -3   5   8        4.96        5.51      0.28 o
  -2   5   8        1.02        1.33      0.19 o
  -1   5   8        0.90        1.16      0.31 o
   0   5   8        0.30        0.23      0.16 o
   1   5   8        0.88        0.89      0.17 o
   2   5   8        0.48        0.31      0.17 o
  -5   6   8        4.08        5.85      0.34 o
  -4   6   8        1.81        2.40      0.23 o
  -3   6   8        2.67        3.18      0.24 o
  -2   6   8        5.26        6.31      0.31 o
  -1   6   8        0.50        0.29      0.16 o
   0   6   8        6.62        7.85      0.94 o
 -11   0   9        3.13        3.56      0.54 o
 -10   0   9        7.28        9.08      0.44 o
  -9   0   9        0.95        0.25      0.23 o
  -8   0   9        4.68        4.29      0.29 o
  -7   0   9       25.17       26.12      0.73 o
  -6   0   9       34.25       32.26      0.83 o
  -5   0   9       54.06       55.95      1.41 o
  -4   0   9       10.18        8.63      0.36 o
  -3   0   9       27.77       25.55      0.69 o
  -2   0   9        7.42        8.48      0.97 o
  -1   0   9       11.22       13.71      0.38 o
   0   0   9        6.95        7.35      1.21 o
   1   0   9        8.98        8.18      0.34 o
   2   0   9        1.14        1.02      0.24 o
   3   0   9        2.36        2.17      0.23 o
   4   0   9        1.49        1.56      0.28 o
   5   0   9        0.31        0.11      0.30 o
 -11   1   9        0.22        0.36      0.21 o
 -10   1   9        0.87        0.90      0.34 o
  -9   1   9        0.61        0.71      0.23 o
  -8   1   9        3.73        3.82      0.23 o
  -7   1   9       34.39       35.36      0.63 o
  -6   1   9       30.84       30.32      0.56 o
  -5   1   9       37.85       33.45      0.59 o
  -4   1   9       10.55        9.45      0.27 o
  -3   1   9       14.73       14.07      0.34 o
  -2   1   9       55.30       55.52      0.82 o
  -1   1   9        8.86        9.57      0.26 o
   0   1   9       21.38       21.46      0.42 o
   1   1   9       21.64       21.45      0.45 o
   2   1   9        2.20        2.06      0.16 o
   3   1   9        1.38        1.42      0.15 o
   4   1   9       13.15       13.81      0.48 o
   5   1   9        3.82        4.19      0.36 o
 -10   2   9        0.50        1.06      0.33 o
  -9   2   9        7.52        8.06      0.42 o
  -8   2   9       13.51       14.11      0.51 o
  -7   2   9        3.58        3.57      0.22 o
  -6   2   9        5.34        4.34      0.24 o
  -5   2   9        2.22        2.91      0.17 o
  -4   2   9       46.54       46.45      0.70 o
  -3   2   9       18.63       18.64      0.37 o
  -2   2   9       20.90       21.28      0.40 o
  -1   2   9       25.50       26.83      0.48 o
   0   2   9        9.85        9.22      0.40 o
   1   2   9       16.10       16.32      0.48 o
   2   2   9       14.41       14.66      0.49 o
   3   2   9       31.57       31.01      1.15 o
   4   2   9        5.71        5.79      0.76 o
 -10   3   9        5.78        6.63      0.46 o
  -9   3   9        1.00        0.85      0.23 o
  -8   3   9        3.74        3.78      0.29 o
  -7   3   9        7.67        7.72      0.37 o
  -6   3   9        1.12        1.22      0.17 o
  -5   3   9        9.34        9.08      0.35 o
  -4   3   9       19.95       19.04      0.52 o
  -3   3   9       13.55       12.89      0.41 o
  -2   3   9        9.68        9.30      0.36 o
  -1   3   9       16.96       14.70      0.46 o
   0   3   9        6.37        5.48      0.27 o
   1   3   9        9.49        8.49      0.37 o
   2   3   9       10.81       10.71      0.42 o
   3   3   9        2.33        2.72      0.36 o
   4   3   9        0.39        0.14      0.21 o
  -9   4   9        3.04        4.49      0.37 o
  -8   4   9        1.61        1.77      0.23 o
  -7   4   9        7.34        7.86      0.45 o
  -6   4   9        1.82        3.32      0.28 o
  -5   4   9        0.85        0.65      0.16 o
  -4   4   9        0.82        0.21      0.15 o
  -3   4   9        2.01        2.33      0.21 o
  -2   4   9        8.03        8.83      0.36 o
  -1   4   9        0.89        0.82      0.27 o
   0   4   9       18.19       18.43      0.52 o
   1   4   9        9.36        8.31      0.37 o
   2   4   9        1.25        1.39      0.25 o
  -7   5   9        6.77        8.78      0.39 o
  -6   5   9        0.62        0.75      0.20 o
  -5   5   9        3.14        2.78      0.24 o
  -4   5   9        5.86        6.84      0.86 o
  -3   5   9        0.58        0.39      0.17 o
  -2   5   9        4.08        4.16      0.31 o
  -1   5   9        3.58        4.47      0.28 o
   0   5   9        1.12        1.17      0.20 o
   1   5   9        0.48        0.63      0.41 o
 -10   0  10        1.63        1.70      0.33 o
  -9   0  10        8.69       10.86      0.72 o
  -8   0  10        8.41        7.56      0.61 o
  -7   0  10       20.02       20.09      0.63 o
  -6   0  10       34.37       30.87      1.56 o
  -5   0  10        0.00       -0.03      0.15 o
  -4   0  10        0.01       -0.15      0.15 o
  -3   0  10        1.97        1.69      0.24 o
  -2   0  10       19.34       18.16      0.66 o
  -1   0  10       15.94       15.18      0.53 o
   0   0  10        2.76        3.04      0.27 o
   1   0  10        4.58        5.38      0.35 o
   2   0  10        7.58        7.26      0.47 o
   3   0  10        6.46        7.35      0.45 o
   4   0  10        4.43        4.86      0.66 o
 -10   1  10        0.19       -0.19      0.26 o
  -9   1  10        1.16        1.24      0.22 o
  -8   1  10        1.38        1.34      0.19 o
  -7   1  10        0.07       -0.12      0.12 o
  -6   1  10       28.98       29.25      0.56 o
  -5   1  10        0.61        0.80      0.14 o
  -4   1  10       16.25       14.66      0.36 o
  -3   1  10        0.99        0.97      0.13 o
  -2   1  10        0.46        0.38      0.11 o
  -1   1  10        4.11        4.23      0.22 o
   0   1  10        3.38        3.38      0.21 o
   1   1  10        4.93        5.37      0.24 o
   2   1  10       12.78       14.24      0.54 o
   3   1  10       18.67       19.59      0.70 o
 -10   2  10        1.09        1.58      0.36 o
  -9   2  10        4.53        5.64      0.37 o
  -8   2  10        6.43        7.65      0.58 o
  -7   2  10        3.26        3.02      0.49 o
  -6   2  10        0.78        1.19      0.18 o
  -5   2  10        1.43        0.82      0.16 o
  -4   2  10        9.31       10.12      0.33 o
  -3   2  10       23.05       24.77      0.54 o
  -2   2  10        3.76        4.07      0.22 o
  -1   2  10        1.51        1.51      0.22 o
   0   2  10       24.69       25.38      1.49 o
   1   2  10       10.99       10.55      0.51 o
   2   2  10       22.43       21.81      0.75 o
   3   2  10        4.66        4.65      0.36 o
  -9   3  10        6.35        6.73      0.41 o
  -8   3  10        2.69        2.91      0.25 o
  -7   3  10        7.19        7.61      0.35 o
  -6   3  10        0.01        0.14      0.15 o
  -5   3  10        3.12        2.21      0.21 o
  -4   3  10        5.32        4.22      0.26 o
  -3   3  10        8.62        8.91      0.36 o
  -2   3  10        8.70        7.95      0.36 o
  -1   3  10        0.17        0.12      0.19 o
   0   3  10        6.52        5.33      0.32 o
   1   3  10       12.34       12.59      0.53 o
   2   3  10        0.91        0.63      0.22 o
  -8   4  10        1.74        1.56      0.22 o
  -7   4  10        1.98        2.54      0.28 o
  -6   4  10        1.18        0.98      0.20 o
  -5   4  10        2.17        1.92      0.21 o
  -4   4  10        7.13        7.75      0.36 o
  -3   4  10        1.12        1.12      0.19 o
  -2   4  10        0.05       -0.12      0.15 o
  -1   4  10        7.03        5.26      0.35 o
   0   4  10       23.24       20.95      0.61 o
   1   4  10        3.19        2.69      0.30 o
  -4   5  10        0.23       -0.06      0.18 o
  -3   5  10        2.15        2.78      0.29 o
  -2   5  10        0.05        0.11      0.25 o
  -9   0  11        1.07        1.25      0.25 o
  -8   0  11        0.57        1.26      0.25 o
  -7   0  11        0.38       -0.10      0.18 o
  -6   0  11        7.22        8.14      0.52 o
  -5   0  11        7.65        8.53      0.42 o
  -4   0  11        0.74        0.68      0.20 o
  -3   0  11        1.50        0.93      0.24 o
  -2   0  11        3.51        3.41      0.29 o
  -1   0  11        7.32        7.64      0.42 o
   0   0  11        0.26       -0.07      0.19 o
   1   0  11       12.22       12.90      0.55 o
   2   0  11        5.76        6.32      0.44 o
  -9   1  11        2.64        3.40      0.31 o
  -8   1  11        1.21        0.87      0.19 o
  -7   1  11        9.85       10.49      0.39 o
  -6   1  11       10.95       10.92      0.57 o
  -5   1  11       11.87       11.77      0.34 o
  -4   1  11        3.62        4.01      0.26 o
  -3   1  11        5.64        6.18      0.30 o
  -2   1  11       14.57       14.02      0.38 o
  -1   1  11        2.31        2.04      0.23 o
   0   1  11       11.10       12.35      0.54 o
   1   1  11        8.60        9.33      0.48 o
   2   1  11        3.85        4.16      0.80 o
  -9   2  11        1.02        1.34      0.26 o
  -8   2  11        3.39        4.61      0.34 o
  -7   2  11        0.11        0.05      0.19 o
  -6   2  11        2.04        2.16      0.25 o
  -5   2  11        4.00        3.55      0.25 o
  -4   2  11       27.19       27.98      0.69 o
  -3   2  11       16.61       17.28      0.51 o
  -2   2  11        2.68        2.22      0.26 o
  -1   2  11        4.76        4.43      0.34 o
   0   2  11        1.50        0.91      0.25 o
   1   2  11       14.77       15.76      1.33 o
  -8   3  11        7.78        8.21      0.39 o
  -7   3  11        1.44        1.55      0.31 o
  -6   3  11        2.61        3.47      0.26 o
  -5   3  11        0.22        0.22      0.17 o
  -4   3  11        1.81        2.03      0.22 o
  -3   3  11        0.86        0.41      0.21 o
  -2   3  11        4.45        5.43      0.36 o
  -1   3  11        1.69        1.05      0.25 o
   0   3  11        4.68        5.07      0.38 o
  -5   4  11        2.51        2.10      0.24 o
  -4   4  11        6.91        7.61      0.37 o
  -3   4  11        0.67        0.91      0.21 o
  -2   4  11        2.94        2.75      0.44 o
  -8   0  12        1.06        1.52      0.44 o
  -7   0  12       16.16       17.62      0.90 o
  -6   0  12       21.27       22.17      0.73 o
  -5   0  12        6.16        7.98      0.68 o
  -4   0  12        2.78        2.59      0.27 o
  -3   0  12        0.05        0.21      0.19 o
  -2   0  12        8.03        8.13      0.89 o
  -1   0  12        0.45        0.35      0.22 o
   0   0  12        1.04        0.89      0.25 o
  -8   1  12        3.02        3.11      0.32 o
  -7   1  12        3.49        3.46      0.55 o
  -6   1  12        3.49        3.87      0.27 o
  -5   1  12        2.62        2.96      0.25 o
  -4   1  12        6.91        8.33      0.55 o
  -3   1  12        6.41        6.57      0.34 o
  -2   1  12        4.19        4.66      0.42 o
  -1   1  12        2.98        2.60      0.30 o
   0   1  12        3.48        4.07      0.64 o
  -7   2  12        2.79        3.28      0.32 o
  -6   2  12        2.31        2.09      0.23 o
  -5   2  12        2.36        3.46      0.26 o
  -4   2  12        0.28        0.28      0.23 o
  -3   2  12        2.18        2.84      0.29 o
  -2   2  12        0.83        0.61      0.24 o
  -1   2  12        2.43        2.27      0.31 o
  -5   3  12        0.58        0.42      0.20 o
  -4   3  12        0.59        0.93      0.23 o
  -3   3  12        0.67        0.67      0.40 o
  -5   0  13        0.65        1.08      0.42 o
  -4   0  13        0.55        0.09      0.37 o
 
